# Supplementary material for: Comprehensive Identification of the Pum Gene Family and Its Involvement in Kernel Development in Maize
Source: Int J Mol Sci. 2023 Sep 13;24(18):14036. doi: 10.3390/ijms241814036 (PMC10530998; doi:10.3390/ijms241814036)
Supplement: Supplementary file 1 [file ijms-24-14036-s001.zip]

Archive with 1 entries (1 files):
- ijms-2566908-supplementary.xlsx
