# Supplementary material for: Comprehensive Identification of the Pum Gene Family and Its Involvement in Kernel Development in Maize
Source: Int J Mol Sci. 2023 Sep 13;24(18):14036. doi: 10.3390/ijms241814036 (PMC10530998; doi:10.3390/ijms241814036)
Supplement: Supplementary file 1 [file ijms-24-14036-s001.zip › ijms-2566908-supplementary.xlsx]

## Sheet: Table S1
Table S1 Orthologous pairs of the Pum genes between maize, rice, and Arabidopsis thaliana
maize	rice
Zm00001eb006950	Os03t0191700
Zm00001eb028000	Os10t0390100
Zm00001eb035700	Os08t0519800
Zm00001eb035700	Os09t0497100
Zm00001eb063600	Os03t0831100
Zm00001eb087930	Os04t0201200
Zm00001eb174630	Os08t0519800
Zm00001eb174630	Os09t0497100
Zm00001eb191290	Os02t0819300
Zm00001eb200460	Os11t0579900
Zm00001eb259050	Os02t0819300
Zm00001eb266980	Os01t0971900
Zm00001eb266980	Os05t0109600
Zm00001eb355970	Os01t0971900
Zm00001eb355970	Os05t0109600
Zm00001eb401310	Os03t0191700
Zm00001eb408690	Os12t0488900
Zm00001eb409750	Os12t0493900
Zm00001eb419690	Os04t0201200
maize	Arabidopsis thaliana
Zm00001eb006950	AT1G22240
Zm00001eb266980	AT2G29140
Zm00001eb355970	AT2G29140
Zm00001eb401310	AT1G22240
Zm00001eb401310	AT1G78160

## Sheet: Table S2
Table S2 The cis-acting elements in ZmPum promoters
Gene	Site	Element	Annotation
ZmPum1	43	TCA-element	cis-acting element involved in salicylic acid responsiveness
	313	TC-rich repeats	cis-acting element involved in defense and stress responsiveness
	868	TC-rich repeats	cis-acting element involved in defense and stress responsiveness
	1353	TC-rich repeats	cis-acting element involved in defense and stress responsiveness
	568	TGACG-motif	cis-acting regulatory element involved in the MeJA-responsiveness
	568	CGTCA-motif	cis-acting regulatory element involved in the MeJA-responsiveness
	75	ARE	cis-acting regulatory element essential for the anaerobic induction
	516	ARE	cis-acting regulatory element essential for the anaerobic induction
	1568	LTR	cis-acting element involved in low-temperature responsiveness
ZmPum2	1331	TGA-element	auxin-responsive element
	1895	CGTCA-motif	cis-acting regulatory element involved in the MeJA-responsiveness
	1895	TGACG-motif	cis-acting regulatory element involved in the MeJA-responsiveness
	1908	MBS	MYB binding site involved in drought-inducibility
	405	O2-site	cis-acting regulatory element involved in zein metabolism regulation
ZmPum3	268	ABRE	cis-acting element involved in the abscisic acid responsiveness
	269	ABRE	cis-acting element involved in the abscisic acid responsiveness
	1898	ABRE	cis-acting element involved in the abscisic acid responsiveness
	1463	TGA-element	auxin-responsive element
	1616	TGA-element	auxin-responsive element
	225	TGACG-motif	cis-acting regulatory element involved in the MeJA-responsiveness
	564	TGACG-motif	cis-acting regulatory element involved in the MeJA-responsiveness
	1070	TGACG-motif	cis-acting regulatory element involved in the MeJA-responsiveness
	225	CGTCA-motif	cis-acting regulatory element involved in the MeJA-responsiveness
	564	CGTCA-motif	cis-acting regulatory element involved in the MeJA-responsiveness
	1070	CGTCA-motif	cis-acting regulatory element involved in the MeJA-responsiveness
	1200	ARE	cis-acting regulatory element essential for the anaerobic induction
	1450	LTR	cis-acting element involved in low-temperature responsiveness
ZmPum4	1351	TCA-element	cis-acting element involved in salicylic acid responsiveness
	45	MBS	MYB binding site involved in drought-inducibility
	718	MBS	MYB binding site involved in drought-inducibility
	1624	MBS	MYB binding site involved in drought-inducibility
	648	TC-rich repeats	cis-acting element involved in defense and stress responsiveness
	722	CGTCA-motif	cis-acting regulatory element involved in the MeJA-responsiveness
	722	TGACG-motif	cis-acting regulatory element involved in the MeJA-responsiveness
	1388	ARE	cis-acting regulatory element essential for the anaerobic induction
	1075	LTR	cis-acting element involved in low-temperature responsiveness
	1611	GCN4_motif	cis-regulatory element involved in endosperm expression
	867	AuxRR-core	cis-acting regulatory element involved in auxin responsiveness
	1841	AuxRR-core	cis-acting regulatory element involved in auxin responsiveness
ZmPum5	1735	CGTCA-motif	cis-acting regulatory element involved in the MeJA-responsiveness
	1735	TGACG-motif	cis-acting regulatory element involved in the MeJA-responsiveness
	57	ABRE	cis-acting element involved in the abscisic acid responsiveness
	669	ARE	cis-acting regulatory element essential for the anaerobic induction
	1338	ARE	cis-acting regulatory element essential for the anaerobic induction
	1866	LTR	cis-acting element involved in low-temperature responsiveness
ZmPum6	1129	TC-rich repeats	cis-acting element involved in defense and stress responsiveness
	466	CGTCA-motif	cis-acting regulatory element involved in the MeJA-responsiveness
	1054	CGTCA-motif	cis-acting regulatory element involved in the MeJA-responsiveness
	466	TGACG-motif	cis-acting regulatory element involved in the MeJA-responsiveness
	1054	TGACG-motif	cis-acting regulatory element involved in the MeJA-responsiveness
	513	ABRE	cis-acting element involved in the abscisic acid responsiveness
	1732	ABRE	cis-acting element involved in the abscisic acid responsiveness
	1087	ARE	cis-acting regulatory element essential for the anaerobic induction
	1799	ARE	cis-acting regulatory element essential for the anaerobic induction
	1948	ARE	cis-acting regulatory element essential for the anaerobic induction
	1827	LTR	cis-acting element involved in low-temperature responsiveness
	599	CCAAT-box	MYBHv1 binding site
ZmPum7	947	TGACG-motif	cis-acting regulatory element involved in the MeJA-responsiveness
	1047	TGACG-motif	cis-acting regulatory element involved in the MeJA-responsiveness
	1235	TGACG-motif	cis-acting regulatory element involved in the MeJA-responsiveness
	947	CGTCA-motif	cis-acting regulatory element involved in the MeJA-responsiveness
	1047	CGTCA-motif	cis-acting regulatory element involved in the MeJA-responsiveness
	1235	CGTCA-motif	cis-acting regulatory element involved in the MeJA-responsiveness
	530	ABRE	cis-acting element involved in the abscisic acid responsiveness
	803	ABRE	cis-acting element involved in the abscisic acid responsiveness
	1387	ABRE	cis-acting element involved in the abscisic acid responsiveness
	1253	MBS	MYB binding site involved in drought-inducibility
	1055	TCA-element	cis-acting element involved in salicylic acid responsiveness
	572	ARE	cis-acting regulatory element essential for the anaerobic induction
	1707	ARE	cis-acting regulatory element essential for the anaerobic induction
ZmPum8	703	O2-site	cis-acting regulatory element involved in zein metabolism regulation
	1527	ARE	cis-acting regulatory element essential for the anaerobic induction
	1523	CCAAT-box	MYBHv1 binding site
	1840	AuxRR-core	cis-acting regulatory element involved in auxin responsiveness
	832	CGTCA-motif	cis-acting regulatory element involved in the MeJA-responsiveness
	832	TGACG-motif	cis-acting regulatory element involved in the MeJA-responsiveness
	123	MBS	MYB binding site involved in drought-inducibility
	441	MBS	MYB binding site involved in drought-inducibility
	167	ABRE	cis-acting element involved in the abscisic acid responsiveness
ZmPum9	232	ABRE	cis-acting element involved in the abscisic acid responsiveness
	657	ABRE	cis-acting element involved in the abscisic acid responsiveness
	658	ABRE	cis-acting element involved in the abscisic acid responsiveness
	685	ABRE	cis-acting element involved in the abscisic acid responsiveness
	1186	ABRE	cis-acting element involved in the abscisic acid responsiveness
	1449	ABRE	cis-acting element involved in the abscisic acid responsiveness
	770	MBS	MYB binding site involved in drought-inducibility
	1126	TGACG-motif	cis-acting regulatory element involved in the MeJA-responsiveness
	1645	TGACG-motif	cis-acting regulatory element involved in the MeJA-responsiveness
	1126	CGTCA-motif	cis-acting regulatory element involved in the MeJA-responsiveness
	1645	CGTCA-motif	cis-acting regulatory element involved in the MeJA-responsiveness
	1490	TGA-element	auxin-responsive element
	694	TC-rich repeats	cis-acting element involved in defense and stress responsiveness
	1375	CCAAT-box	MYBHv1 binding site
	700	ARE	cis-acting regulatory element essential for the anaerobic induction
	1700	ARE	cis-acting regulatory element essential for the anaerobic induction
	1960	ARE	cis-acting regulatory element essential for the anaerobic induction
	1970	ARE	cis-acting regulatory element essential for the anaerobic induction
ZmPum10	942	ABRE	cis-acting element involved in the abscisic acid responsiveness
	1335	TGA-element	auxin-responsive element
	487	ARE	cis-acting regulatory element essential for the anaerobic induction
	550	ARE	cis-acting regulatory element essential for the anaerobic induction
	1865	LTR	cis-acting element involved in low-temperature responsiveness
ZmPum11	528	ARE	cis-acting regulatory element essential for the anaerobic induction
	1096	ARE	cis-acting regulatory element essential for the anaerobic induction
	1648	ARE	cis-acting regulatory element essential for the anaerobic induction
	1952	ARE	cis-acting regulatory element essential for the anaerobic induction
	1969	ARE	cis-acting regulatory element essential for the anaerobic induction
	986	AuxRR-core	cis-acting regulatory element involved in auxin responsiveness
	1237	LTR	cis-acting element involved in low-temperature responsiveness
	1311	MBS	MYB binding site involved in drought-inducibility
	1099	TCA-element	cis-acting element involved in salicylic acid responsiveness
	1940	TCA-element	cis-acting element involved in salicylic acid responsiveness
	1354	ABRE	cis-acting element involved in the abscisic acid responsiveness
	1988	ABRE	cis-acting element involved in the abscisic acid responsiveness
	1027	TGA-element	auxin-responsive element
	781	TC-rich repeats	cis-acting element involved in defense and stress responsiveness
	942	CGTCA-motif	cis-acting regulatory element involved in the MeJA-responsiveness
	1167	CGTCA-motif	cis-acting regulatory element involved in the MeJA-responsiveness
	1199	CGTCA-motif	cis-acting regulatory element involved in the MeJA-responsiveness
	942	TGACG-motif	cis-acting regulatory element involved in the MeJA-responsiveness
	1167	TGACG-motif	cis-acting regulatory element involved in the MeJA-responsiveness
	1199	TGACG-motif	cis-acting regulatory element involved in the MeJA-responsiveness
ZmPum12	647	MBS	MYB binding site involved in drought-inducibility
	619	RY-element	cis-acting regulatory element involved in seed-specific regulation
	398	ABRE	cis-acting element involved in the abscisic acid responsiveness
	399	ABRE	cis-acting element involved in the abscisic acid responsiveness
	632	ABRE	cis-acting element involved in the abscisic acid responsiveness
	810	ABRE	cis-acting element involved in the abscisic acid responsiveness
	811	ABRE	cis-acting element involved in the abscisic acid responsiveness
	1239	ABRE	cis-acting element involved in the abscisic acid responsiveness
	1240	ABRE	cis-acting element involved in the abscisic acid responsiveness
	1894	ABRE	cis-acting element involved in the abscisic acid responsiveness
	1269	TGA-element	auxin-responsive element
	803	TGACG-motif	cis-acting regulatory element involved in the MeJA-responsiveness
	803	CGTCA-motif	cis-acting regulatory element involved in the MeJA-responsiveness
	1003	ARE	cis-acting regulatory element essential for the anaerobic induction
	1634	CCAAT-box	MYBHv1 binding site
	947	LTR	cis-acting element involved in low-temperature responsiveness
	1035	LTR	cis-acting element involved in low-temperature responsiveness
	1626	LTR	cis-acting element involved in low-temperature responsiveness
	1164	O2-site	cis-acting regulatory element involved in zein metabolism regulation
	497	circadian	cis-acting regulatory element involved in circadian control
ZmPum13	662	AuxRR-core	cis-acting regulatory element involved in auxin responsiveness
	865	AuxRR-core	cis-acting regulatory element involved in auxin responsiveness
	1800	GCN4_motif	cis-regulatory element involved in endosperm expression
	1074	LTR	cis-acting element involved in low-temperature responsiveness
	1482	ARE	cis-acting regulatory element essential for the anaerobic induction
	923	ABRE	cis-acting element involved in the abscisic acid responsiveness
	480	MBS	MYB binding site involved in drought-inducibility
	2007	MBS	MYB binding site involved in drought-inducibility
	1982	TGACG-motif	cis-acting regulatory element involved in the MeJA-responsiveness
	1982	CGTCA-motif	cis-acting regulatory element involved in the MeJA-responsiveness
ZmPum14	381	GCN4_motif	cis-regulatory element involved in endosperm expression
	133	ABRE	cis-acting element involved in the abscisic acid responsiveness
	940	MBS	MYB binding site involved in drought-inducibility
	1987	MBS	MYB binding site involved in drought-inducibility
	1600	CGTCA-motif	cis-acting regulatory element involved in the MeJA-responsiveness
	1600	TGACG-motif	cis-acting regulatory element involved in the MeJA-responsiveness
	777	TC-rich repeats	cis-acting element involved in defense and stress responsiveness
	724	TGA-element	auxin-responsive element
ZmPum15	841	CCAAT-box	MYBHv1 binding site
	1597	CCAAT-box	MYBHv1 binding site
	1618	CCAAT-box	MYBHv1 binding site
	426	MBS	MYB binding site involved in drought-inducibility
	1366	ABRE	cis-acting element involved in the abscisic acid responsiveness
	1470	ABRE	cis-acting element involved in the abscisic acid responsiveness
	1471	ABRE	cis-acting element involved in the abscisic acid responsiveness
	1845	ABRE	cis-acting element involved in the abscisic acid responsiveness
	392	TC-rich repeats	cis-acting element involved in defense and stress responsiveness
ZmPum16	1517	LTR	cis-acting element involved in low-temperature responsiveness
	398	ARE	cis-acting regulatory element essential for the anaerobic induction
	458	ARE	cis-acting regulatory element essential for the anaerobic induction
	606	ARE	cis-acting regulatory element essential for the anaerobic induction
	682	ARE	cis-acting regulatory element essential for the anaerobic induction
	1062	ARE	cis-acting regulatory element essential for the anaerobic induction
	1959	ARE	cis-acting regulatory element essential for the anaerobic induction
	1578	ABRE	cis-acting element involved in the abscisic acid responsiveness
	1512	CGTCA-motif	cis-acting regulatory element involved in the MeJA-responsiveness
	1512	TGACG-motif	cis-acting regulatory element involved in the MeJA-responsiveness
ZmPum17	1084	ARE	cis-acting regulatory element essential for the anaerobic induction
	606	AuxRR-core	cis-acting regulatory element involved in auxin responsiveness
	1871	MBSI	MYB binding site involved in flavonoid biosynthetic genes regulation
	813	TCA-element	cis-acting element involved in salicylic acid responsiveness
	1579	TCA-element	cis-acting element involved in salicylic acid responsiveness
	692	ABRE	cis-acting element involved in the abscisic acid responsiveness
	707	ABRE	cis-acting element involved in the abscisic acid responsiveness
	713	ABRE	cis-acting element involved in the abscisic acid responsiveness
	1397	ABRE	cis-acting element involved in the abscisic acid responsiveness
	1399	ABRE	cis-acting element involved in the abscisic acid responsiveness
	1400	ABRE	cis-acting element involved in the abscisic acid responsiveness
	1934	ABRE	cis-acting element involved in the abscisic acid responsiveness
	1370	CGTCA-motif	cis-acting regulatory element involved in the MeJA-responsiveness
	1564	CGTCA-motif	cis-acting regulatory element involved in the MeJA-responsiveness
	1929	CGTCA-motif	cis-acting regulatory element involved in the MeJA-responsiveness
	1370	TGACG-motif	cis-acting regulatory element involved in the MeJA-responsiveness
	1564	TGACG-motif	cis-acting regulatory element involved in the MeJA-responsiveness
	1929	TGACG-motif	cis-acting regulatory element involved in the MeJA-responsiveness
ZmPum18	1198	TC-rich repeats	cis-acting element involved in defense and stress responsiveness
	406	ABRE	cis-acting element involved in the abscisic acid responsiveness
	407	ABRE	cis-acting element involved in the abscisic acid responsiveness
	615	TCA-element	cis-acting element involved in salicylic acid responsiveness
	515	AuxRR-core	cis-acting regulatory element involved in auxin responsiveness
	333	CGTCA-motif	cis-acting regulatory element involved in the MeJA-responsiveness
	333	TGACG-motif	cis-acting regulatory element involved in the MeJA-responsiveness
	577	TGA-element	auxin-responsive element
	442	MBS	MYB binding site involved in drought-inducibility
	1720	MBSI	MYB binding site involved in flavonoid biosynthetic genes regulation
	1193	CCAAT-box	MYBHv1 binding site
	287	ARE	cis-acting regulatory element essential for the anaerobic induction
	1317	ARE	cis-acting regulatory element essential for the anaerobic induction
	1885	ARE	cis-acting regulatory element essential for the anaerobic induction
ZmPum19	278	ARE	cis-acting regulatory element essential for the anaerobic induction
	1727	ARE	cis-acting regulatory element essential for the anaerobic induction
	1948	ARE	cis-acting regulatory element essential for the anaerobic induction
	1044	CCAAT-box	MYBHv1 binding site
	1250	TGA-element	auxin-responsive element
	723	TGACG-motif	cis-acting regulatory element involved in the MeJA-responsiveness
	723	CGTCA-motif	cis-acting regulatory element involved in the MeJA-responsiveness
	705	ABRE	cis-acting element involved in the abscisic acid responsiveness

## Sheet: Table S3
Table S3 The primers used in the qRT-PCR
Gene name	Primer name	sequence	production length
ZmPum1	PUM1-DF2	AAGGTTTCGTGCAGCCTGAT	200
	PUM1-DR2	ACCTCGGAAATCAAGGGCAG
ZmPum3	PUM3-DF1	GGCTTGGGAGATGGAGCTTT	176
	PUM3-DR1	CGACCCTTCCCTTTCTTCCC
ZmPum4	PUM4-DF1	TATTGCGGAGCGGGATCTTC	209
	PUM4-DR1	CGATGTGCTTGCCGTATGTG
ZmPum5	PUM5-DF3	CCTACAAACGCTCCAGAACT	154
	PUM5-DR3	CTCGCGCCCACTTAGTCTTT
ZmPum6	PUM6-DF3	TATCTTTGGCTGCTGAACGG	345
	PUM6-DR3	TGAGGGAGAAGAACCGTGAT
ZmPum7	PUM7-DF2	GTTCAATCACTGCAACCAGC	150
	PUM7-DR2	AGAAGCTGCATTGATCTCCG
ZmPum8	PUM8-DF2	CTGGTATGCAGCCATCCATT	206
	PUM8-DR2	GCCAGTTCTTGGAAGTGGAA
ZmPum9	PUM9-DF2	GCATGCTAGTAAGGTGGCAT	293
	PUM9-DR2	GTGCGTACATCGTCTCTGTT
ZmPum10	PUM10-DF2	CATCTGAACGTGTGGATGGT	322
	PUM10-DR2	ACACCAGTATTTTGCTGCCA
ZmPum11	PUM11-DF2	GGCATTGATGTATCTGGGCAA	255
	PUM11-DR2	GCTATCCAAGTGTCCTGAGC
ZmPum12	PUM12-DF2	GGCAACACTGATAAGATGAATGG	243
	PUM12-DR2	CTCAGGACGCCTCATGTAGT
ZmPum13	PUM13-DF2	GCAGATCAGCCAGACACTAC	225
	PUM13-DR2	GACTTTGCCCTTGATGTCCA
ZmPum14	PUM14-DF2	GTTCCGTCTGGTCCTCAATC	177
	PUM14-DR2	AGCATGGCATCTCCAAGAAG
ZmPum15	PUM15-DF2	GCATACTGCCAGCCACAATA	292
	PUM15-DR2	GGAACCACCATTGATCTTCTT
ZmPum16	PUM16-DF2	ACTTGCCCAGGATCCATTTG	216
	PUM16-DR2	GAACCGCTGAGCATGAGTAA
ZmPum17	PUM17-DF2	TCGATGCCGAGACGAATTTT	165
	PUM17-DR2	CCAGATGACGAACAGTAGGC
ZmPum18	PUM18-DF2	GACTCAGTGCAAGGGAAGAG	286
	PUM18-DR2	TCGGCAAGCTTAAACCCATT
ZmPum19	PUM19-DF2	CGTGATAGCCTTATTGGGGAG	240
	PUM19-DR2	ATTTGCTGTTTGCTCACCTC
